# Supplementary material for: Self-limiting stem-cell niche signaling through degradation of a stem-cell receptor
Source: PLoS Biol. 2020 Dec 14;18(12):e3001003. doi: 10.1371/journal.pbio.3001003 (PMC7769618; doi:10.1371/journal.pbio.3001003)
Supplement: S1 Data — (XLSX) [file pbio.3001003.s010.xlsx]

## Sheet: Figure 1K
CQ-	CQ+
0.474	1.199
0.45	0.862
0.417	1.427
0.49	0.971
0.766	1.039
0.398	1.1
0.376	0.389
0.875	0.82
0.338	0.704
0.29	0.92
0.521	0.966
0.54	0.517
0.67	0.623
0.382	0.336
0.711	0.415
0.47	1.411
0.78	0.73
0.5	1.08
0.55	0.896
0.476	0.389
0.459	1.649
0.444	0.711
0.23	1.289
0.342	0.671
0.45	1.203
	0.724
	0.99
	0.205
	0.615
	0.342
	1.025
	0.865
	1.804
	0.479
	0.854
	0.547
	0.75
	0.683
	0.683
	0.966
	0.508

## Sheet: Figure 1N
no CQ	CQ
1.273	1.328
0.469	1.134
0.492	0.8
0.564	1.245
0.188	1.265
0.726	1.086
0.266	1.426
0.544	0.972
0.429	0.701
0.687	0.743
0.402	0.688
0.434	0.867
0.733	0.888
0.491	0.764
0.462	0.811
0.337	0.961
0.794	1.01
0.546	1.016
0.799	0.58
0.664	0.665
0.681	0.953
0.304	0.973
0.363	0.388
0.668	0.804
0.787	0.482
0.459	0.709
0.517	0.238
0.373	0.915
0.491	0.602
0.473	0.626
0.376	0.926
0.233	1.071
0.588	1.138
0.449	0.676
0.168	0.866
0.449	0.828
0.429	1.14
0.067	1.216
	0.587
	1.154
	0.661
	0.961
	0.792
	0.399
	0.626
	1.497
	0.641
	1.013
	0.701
	0.62
	0.33

## Sheet: Figure 1Q
noCQ	CQ
0.886	0.755
0.738	0.935
0.711	1.267
0.337	0.948
0.337	1.66
0.617	0.54
0.706	0.594
0.742	0.48
0.595	0.769
0.798	0.759
0.43	0.856
0.641	1.064
0.798	0.812
0.532	0.908
0.844	0.63
0.654	1.359
0.46	0.66
0.677	0.726
0.462	0.33
0.57	0.487
0.747	0.995
0.449	0.236
0.434	0.434
0.753	1.05
0.693	1.083
0.754	0.847
0.517	1.32
0.396	1.134
0.403	1.215
0.44	0.992
0.221	0.665
0.517	0.321
0.562	0.911
0.562	1.556
	1.255
	0.887

## Sheet: Figure 1R
Control	SpinRNAi	Lamp1 RNAi (Line1)	Lamp RNAi (Line2)
0.443	1.268	1.155	1.006
0.396	0.591	1.337	0.795
0.337	2.934	0.598	1.388
0.591	0.689	0.066	0.56
0.132	0.467	0.33	0.148
0.295	0.481	0.264	0.373
0.423	1.233	1.136	1.448
0.28	1.065	0.56	1.253
0.093	0.711	0.66	1.831
0.402	1.212	0.187	0.795
0.093	0.886	1.176	0.33
0.402	2.738	1.24	0.714
0.238	1.233	1.24	1.107
0.476	0.609	0.503	1.099
0.264	3.428	0.861	0.803
0.717	1.355	0.888	0.626
0.544	0.792	1.056	0.066
0.3301	0.689	0.33	0.33
0.77975	1.547	2.072	0.626
0.4599	3.075	0.591	1.233
0.51	0.209	1.06	0.33
0.51035	0.423	0.44	1.253
0.5412	0.467	0.952	0.77
0.47705	0.481	1.056	0.888
0.5519	0.187	0.56	0.481
0.4831	0.209	0.528
0.5671	1.12	0.99
0.52985	0.598	0.066
0.7653	0.927	0.753
0.7363	0.272	0.961
0.86175	0.209	0.609
0.58005	0.803	0.945
0.3301	0.84	0.33
0.459	1.691	1.205
0.26055	0.861	0.385
0.681	1.316	1.05
0.65	1.428	1.252
0.4474	2.549	0.18
0.2596	1.524	0.301
0.1236	1.122	0.301
0.54	2.385	0.307
	0.609	0.496
	0.798	0.17
	2.011	0.255
	1.093	0.916
	0.858	1.008
	0.238	1.153
	0.738	0.093
	2.537	0.738
	1.075	1.024
	1.906	0.567
	1.986	0.555
	1.19	0.12
	1.246	0.264
	1.153	0.835
	2.435	0.99
	0.68	0.714
	0.626
	0.591
	1.124
	0.626
	0.835
	3.237
	3.622
	1.88
	1.911
	0.979
	0.351
	1.905
	1.24

## Sheet: Figure 2D
Tkv-GFP	Tkv-GFP Osm6 RNAi
8	5
8	6
24	4
11	5
7	9
8	5
7	2
9	2
8	1
4	7
7	5
6	1
7	4
9	4
4	3
8	1
8	6
6	4
7	4
5	2
8	2
9	3
11	1
3	3
4	1

## Sheet: Figure 2G
	Tkv-GFP only	Osm6 RNAi	Oseg2 RNAi	Che13 RNAi
exp1	4.54545	29.4118	33.3333	26.6667
exp2	0	0.148148	27.7778	14.2857
exp3	0	0.263158	22.8571	25.8065
AVERAGE	1.51515	9.94102	27.9894	22.2529
STDEV	2.62432	16.8623	5.2413	6.91322
n	63	63	101	111

## Sheet: Figure 2J
Control	Tkv-GFP	Osm6i	Oseg2i	Che-13i
0.4631	0.407	0.7819	0.5843	0.8226
0.318	0.4843	0.6366	0.6962	0.6957
0.3275	0.3691	0.94	0.5978	0.8933
0.3326	0.4055	0.7398	0.5771	0.8827
0.4376	0.5787	0.7398	0.9564	0.7934
0.2742	0.4412	0.6602	0.9899	0.7771
0.3069	0.676	0.8648	0.8448	0.8291
0.2883	0.3961	0.8019	0.6502	0.4423
0.3519	0.9821	0.5707	0.6005	0.6515
0.3879	0.4419	0.5313	0.5526	0.45
0.4427	0.2016	0.4852	0.8979	0.686
0.4391	0.3515	0.6	0.549	0.852
0.5296	0.4846	0.894	0.8155	0.5007
0.4459	0.4259	0.8757	0.922	0.6898
0.4651	0.6657	0.2947	1.0961	0.4744
0.3003	0.4736	0.671	0.5739	0.6961
0.4489	0.6626	0.659	0.623	0.7701
0.4203	0.3918	0.6974	0.7628	1.0297
0.3814	0.6908	0.7694	0.8937	0.7819
0.3381	0.664	0.8626	0.9018	0.8733
0.5279	0.3508	0.6406	0.71	1.0498
0.4495	0.7614	0.744	0.6174	0.6
0.2834	0.417	0.8504	0.8807	0.5202
0.2915	0.6445	0.7262	0.5545	0.5098
0.53	0.3791	0.7019	0.8251	0.7299
0.451	0.4761	0.8746	0.8098	0.7556
0.3452	0.4973	0.6691	0.6555	0.6176
0.4752	0.8204	0.697	0.4638	0.5529
0.3457	0.4347	0.6991	0.9468	1.0281
0.3991	0.4734	0.5515	0.6756	0.6272
0.2238	0.5763	0.4234	0.5897	0.7936
0.3478	0.3749	0.6205	0.84	0.7319
0.5743		0.6048		0.4901
0.3669		0.7194
0.5496		0.5326
		0.9794
		0.659

## Sheet: Figure 3E
nosGal4	updGal4	nos>Spin RNAi	upd>Spin RNAi	nos>Lamp1 RNAi Line1	upd>Lamp1 RNAi Line1	nos>Lamp1 Line2	upd>Lamp1 RNAi Line2
1.10472	0.526539	0.401074	0.978949	0.7422	1.05449	0.766463	0.622484
0.536914	0.423002	0.537239	0.914478	0.700225	1.42661	0.678035	1.25
0.682028	0.706836	0.43927	0.846595	0.747112	1.04154	0.58223	1.24
0.48	0.887018	0.530597	0.992252	0.62695	1.48247	0.709739	1.005
0.888938	0.479689	0.559865	1.0087	0.562688	1.29266	0.69492	1.564
1.30482	0.352793	0.649163	0.92337	0.609387	1.45696	0.954068	1.32533
1.20482	0.490743	0.495188	0.882779	0.8308	1.21126	0.698567	1.25664
0.523596	0.339172	0.548717	0.792684	0.753788	1.07993	0.444772	0.874188
0.37767	0.247141	0.587176	0.973783	0.525238	1.14028	0.655438	1.363
0.23238	0.313876	0.623418	0.821354	0.574075	0.999517	0.748672	1.25
0.59485	0.421577	0.435551	0.880508	0.7364	1.04536	0.66368	0.954142
0.235078	0.505505	0.459325	0.860023	0.638687	1.0785	0.858474	2.11387
0.665598	0.417747	0.346424	0.900854	0.623088	1.23433	0.605396	0.986677
0.189419	0.437873	0.295724	0.877285	0.55555	1.14367	0.68	1.44
0.661451	0.478176	0.289945	0.936014	0.666	1.16983	0.43	1.98
0.457959	0.929568	0.575407	0.826261	0.596375	1.22268	0.47	0.951241
0.436362	0.526443	0.545727	0.885766	0.57415	1.22484	0.57	0.921984
0.472029	0.341087	0.583211	1.00822	0.730387	1.21874	0.58	1.47504
0.231041	0.458213	0.350076	0.979807	0.630563	1.00077	0.51	1.09
0.521772	0.350019	0.706806	0.935625	0.601588	1.0036	0.42	1.68
0.397662	0.329692	0.387654	0.769646	0.697538	0.987389	0.488	0.728399
1.35506	0.356955	0.488271	0.886294	0.591775	0.82563	0.35	1.05621
0.798515	0.397568	0.440056	0.924617	0.71035	0.874056		1.12606
0.961764	0.34116	0.597721	0.710969	0.7651	1.00283		0.683781
0.679157	0.425631	0.663414	0.861629	0.604337	0.731101		0.543228
0.422128			0.906292	0.653312	0.74486		0.703097
0.587217			0.956304	0.9729	0.932055
0.453144			0.873067	0.582037	1.08515
1.17781			0.805711	0.630825	1.09264
0.716165			0.782505	0.7609	1.09411
0.657038			0.722042	0.587225	1.07488
0.440105			0.813096	0.384912	1.06546
0.681276			0.735016	0.395537	0.988245
0.926513			0.721749	0.420925	1.09582
0.680916			1.24102	0.375825	1.06247
			0.984614	0.6741	0.961343
			0.974808	0.4055	0.995793
			0.991108	0.361887	1.04225
			0.958363	0.484762	0.791837
			0.974528	0.558425	0.968991
			0.834343	0.510613	1.0797
			0.897112	0.568312
			0.894124
			0.715326
			0.921743

## Sheet: Figure 3J
FREQUENCY (%)	Tkvtrap (%)	with spin RNAi (%)	with Lamp1 RNAi (%)
Exp1 Sample1	22.2222	66.6667	50
Exp1 Sample2	20	73.6842	60
Exp1 Sample3	25	60	80
Exp2 Sample1	23.0769	40	80
Exp2 Sample2	11.1111	58.3333	75
AVERAGE	20.2821	59.7368	69
TOTAL HUB SCORED	50	55	41

## Sheet: Figure 3M
FREQUENCY (%)	noCQ (%)	CQ (%)
Exp1 Sample1	0	20
Exp1 Sample2	0	13.6364
Exp1 Sample3	0	20
Exp2 Sample1	6.66667	28.5714
Exp2 Sample2	0	16.6667
AVERAGE	1.33333	19.7749
n (TOTAL HUB SCORED)	50	50

[truncated: 8 more sheets: Figure 4H, Figure 4I, Figure 4J, Figure S3A, Figure S3J, Figure S4G, Figure S6E, Figure S6H]
